# Supplementary material for: Oxidation of the Platinum(II) Anticancer Agent [Pt{(p-BrC6F4)NCH2CH2NEt2}Cl(py)] to Platinum(IV) Complexes by Hydrogen Peroxide
Source: Molecules. 2023 Sep 1;28(17):6402. doi: 10.3390/molecules28176402 (PMC10490441; doi:10.3390/molecules28176402)
Supplement: Supplementary file 1 [file molecules-28-06402-s001.zip]

Archive with 1 entries (1 files):
- molecules-2563404-supplementary.pdf
